# Supplementary material for: A Combined Gene Signature of Hypoxia and Notch Pathway in Human Glioblastoma and Its Prognostic Relevance
Source: PLoS One. 2015 Mar 3;10(3):e0118201. doi: 10.1371/journal.pone.0118201 (PMC4348203; doi:10.1371/journal.pone.0118201)
Supplement: S3 Fig — (A) Western blot analysis of hypoxia markers (CA9 and HIF-1α) and Notch signaling molecules (Notch3, Hey1 and Hes1) in U87MG monolayer culture cells and HIF-1α, Notch3 and Hes1 in U373MG monolayer culture cells at 24, 48 and 72 hours (h) of exposure to severe hypoxia (0.2% O2) as compared to normoxia (N; 20% O2). β-actin was used as the loading control. Hypoxia-induced increase in expression of CA9; and HIF-1α (in U373MG but not in U87MG) was observed in the GBM cell line monolayer cultures. However, selected Notch genes (Notch3, Hes1 and Hey1) were upregulated in response to severe hypoxia in U87MG/U373MG. (B) Photomicrographs of U87MG cells exposed to 20%, 2% and 0.2% O2 on day 10 (at 10x magnification). The left panel represents cells cultured as monolayers while the right panel represents cells cultured as gliomaspheres. Arrows point to the spheres formed in tumor sphere medium at all O2 concentrations. The figure below shows the Western blot analysis of hypoxia markers (PGK1 and HIF-1α), stemness marker (Sox2) and Notch signaling molecules (Notch1-cleaved and Hes1) in U87MG cells at day 10 upon culture in normal (N) and tumor sphere (S) media and exposure to normoxia (20% O2), moderate hypoxia (2% O2) or severe hypoxia (0.2% O2). β-actin was used as the loading control. Expression of PGK1, but not HIF-1α, was found to increase with the increase in severity of hypoxia in both monolayer cells and gliomaspheres. Sox2 was more upregulated in normoxic as well as hypoxic gliomaspheres than normoxic monolayer cells. The expression of Notch signaling read-outs viz. Notch1-cleaved and Hes1 was found to be more enhanced in hypoxic spheres than normoxic monolayer cells. (ZIP) [file pone.0118201.s003.zip]

Archive with 2 entries (2 files):
- FIGURE S3(A).tif
- FIGURE S3(B).tif
