# Supplementary material for: A Combined Gene Signature of Hypoxia and Notch Pathway in Human Glioblastoma and Its Prognostic Relevance
Source: PLoS One. 2015 Mar 3;10(3):e0118201. doi: 10.1371/journal.pone.0118201 (PMC4348203; doi:10.1371/journal.pone.0118201)
Supplement: S2 File — . zip folder containing the R script master code and input data files for performing PCA and Kaplan-Meier survival analysis. (ZIP) [file pone.0118201.s020.zip]

Archive with 4 entries (3 files):
- FILE S2- R ANALYSIS SUPPLEMENTAL CONTENT/
- FILE S2- R ANALYSIS SUPPLEMENTAL CONTENT/genexp.txt
- FILE S2- R ANALYSIS SUPPLEMENTAL CONTENT/master_code_July_30.doc
- FILE S2- R ANALYSIS SUPPLEMENTAL CONTENT/Table_9_with_censored_3rd.txt
