# Supplementary material for: A Combined Gene Signature of Hypoxia and Notch Pathway in Human Glioblastoma and Its Prognostic Relevance
Source: PLoS One. 2015 Mar 3;10(3):e0118201. doi: 10.1371/journal.pone.0118201 (PMC4348203; doi:10.1371/journal.pone.0118201)
Supplement: S2 File — . zip folder containing the R script master code and input data files for performing PCA and Kaplan-Meier survival analysis. (ZIP) [file pone.0118201.s020.zip › FILE S2- R ANALYSIS SUPPLEMENTAL CONTENT/genexp.txt]

	N1	N2	N3	N4	DLL1	DLL3	DLL4	J1	J2	HES1	HES2	HES5	HES6	HEY1	HEY2	PGK1	HIF1a
GBM1	0.4029	0	2.5224	0	2.6152	0	0	0	0	0.5267	0	0	0	0.0217	0.3305	1.3526	0.7932
GBM2	0.5924	0	33.953	0	5.1819	0	7.7598	0	5.6733	3.0371	0	0	0	2.9065	6.5963	15.071	5.3605
GBM3	0	0	0	0	0	0	0	0	21.5864	45.2622	0	0	0	1.0704	4.2606	10.5045	0
GBM4	0.6859	29.3813	105.1612	0	0	0	0	0	19.3153	56.61	0	0	5.2185	0.3991	11.3936	2.801	4.299
GBM5	2.8753	11.6201	7.3529	0	52.0014	0.6408	2.0984	33.396	0.7821	0.2872	0	0.0087	0.7857	0.24	0.2918	2.4682	0.4999
GBM6	0.2553	2.0838	0.4395	0	0.5669	0.0258	0.3038	1.4678	0.0208	1.275	0	0	0.2534	0.3558	0.6544	15.916	0.849
GBM7	0.3105	0.5291	1.5142	6.4541	19.6991	0.6632	1.2125	4.8177	0.0689	23.6518	0	0.0679	2.9086	7.0821	0.6141	17.9432	76.7489
GBM8	0.2134	0.0582	0.2755	10.1679	34.9375	82.2993	0.4185	2.8027	0.0092	18.5349	0	0.01	13.3291	10.7275	15.3625	50.2272	46.3722
GBM9	3.7239	1.3976	0	0	1.9625	0.4929	10.8423	277.5798	0.5319	9.7746	0	0.1052	0	0.8817	4.309	3.231	10.639
GBM10	12.1867	1.8538	0.0784	107.461	281.4346	26.8198	8.3017	40.2536	1.1012	52.4134	0	0.1924	54.2908	25.578	0.633	30.8463	42.3132
GBM11	8.6105	0.3096	0.1226	13.7701	61.8738	6.2094	1.5307	16.8064	0.5082	39.7909	30.6492	0.0089	29.6646	7.9524	2.0223	93.898	12.7614
GBM12	0	0	0	0	0	0	0	0	0	0	0	0	0	0.147	0.1634	0.867	0
GBM13	0	0	0	0	0	0	0.5194	0	0	0.1129	0	0	0	0	0	1.711	0
GBM14	0.6347	1.1887	1.0955	0	21.9047	6.1957	0.1257	3.7042	0.368	0.2443	99.9308	0.2981	2.7924	1.6199	0.9425	3.5548	1.4729
GBM15	1.0733	0.6115	2.4971	0.4762	1.7455	0.0875	1.2503	41.1478	0.0858	0.2966	4.3047	0.0224	0.1072	0.2687	0.3865	0.7373	0.631
GBM16	2.9875	2.3271	1.8049	1.1136	20.0603	1.2364	0.718	94.8991	0.1366	0.4881	40.9263	0.1138	0.3221	1.1609	0.8808	8.619	4.0368
GBM17	1.6804	0.8079	0.5836	0	23.6362	4.5505	0.337	44.9108	0.0573	0.1414	0	0.1701	0.3918	1.08	1.5425	4.8664	4.9815
GBM18	1.6409	1.583	4.471	0	135.5053	14.9953	0.1171	32.2273	0.1289	0.8427	0	5.2856	2.6737	15.2407	3.5188	12.2278	3.0095
GBM19	18.6453	2.3787	0.4929	0	68.6757	0.8752	0.7234	103.7813	0.1566	3.1365	0.8681	2.0736	2.4343	17.5803	0.9575	10.2216	2.1954
GBM20	4.1523	1.9082	2.1343	0	1.0591	0	0.3268	53.8569	0.1905	1.2744	2.8399	0.0143	0.035	3.8821	0.1525	42.2861	4.1717
GBM21	0.1889	0.3607	1.1228	0	0.1869	0	0.2317	13.7131	0.035	0.1966	0.2059	0.0005	0	0.257	0.0397	2.7818	1.7557
GBM22	0.3439	0.3354	0.2374	0	11.8691	0.0947	0.3107	5.1125	0.3536	0.13	0	0.0233	0.3032	0.0724	0.0941	2.0787	0.4487
GBM23	0.0075	0	0.1948	0	0.3234	0	0	0	0	0	0	0	0	0.0153	0	0.0474	0
GBM24	0.3144	1.4408	0.2698	0	2.6837	0.0176	0.6901	4.9681	0.291	0.227	0.6332	0.0002	0.1717	4.8366	0.2531	15.0016	1.8231
GBM25	0.0271	0.212	0.1189	0	0.2068	0	0.2679	0	0.0676	0.1199	0	0.0004	0	0.436	0.0491	1.7115	0.9555
GBM26	0.0019	0	0	0	0	0	0.0808	0	0	0.0364	0	0	0.0253	0.0123	0	0.065	0.0381
GBM27	1.5614	1.2946	0.5788	0	4.1524	0.0207	5.5162	3.0104	0.7413	1.7048	0.8329	0.0023	0.1023	1.4954	0.3166	13.5682	2.6932
GBM28	0.1672	0.2142	0.2414	0	1.3307	0.0022	0.4846	8.4144	0.1232	0.3902	2.4654	0.0002	0.0291	0.1422	0.0801	1.257	0
GBM29	1.4545	0.2076	0.4644	0	6.5906	0.3164	0.687	8.842	0	2.4816	0.5118	0.0053	0.292	0.0608	0.5966	2.4878	0.5742
GBM30	4.3325	1.8938	4.1823	0	3.0021	1.2348	0.7679	0	0.7417	1.9257	27.7165	0.1658	3.0077	0.4602	0.1795	11.2373	0.9105
GBM31	7.1548	2.0277	3.2628	1.2547	35.4164	0.8276	1.8697	130.995	0.6325	0.7911	0	0.4667	6.7619	10.0429	1.5908	10.9273	3.0166
GBM32	0.7734	0.656	2.0749	0	2.6662	0.2298	0.8752	885.8758	0.3746	1.4633	0	0.0075	0.2446	0.6051	0.1797	3.2328	0.7313
GBM33	3.2108	1.6267	3.8121	0	33.9698	0.8945	0.3597	158.4206	0.4632	1.147	0	0.6944	6.7715	5.9473	1.7891	5.7139	3.6257
GBM34	0.4516	0.9493	1.9024	0	5.3643	0.0293	1.2728	78.3017	0.7025	2.3732	0	0.0161	1.132	0.2494	0.1531	13.0413	1.3731
GBM35	2.0146	2.498	4.1246	0	52.0543	1.6443	1.9558	895.2526	1.4115	2.8731	52.4923	0.0328	3.199	4.9657	1.032	107.3223	26.7655
