# Supplementary material for: A Combined Gene Signature of Hypoxia and Notch Pathway in Human Glioblastoma and Its Prognostic Relevance
Source: PLoS One. 2015 Mar 3;10(3):e0118201. doi: 10.1371/journal.pone.0118201 (PMC4348203; doi:10.1371/journal.pone.0118201)
Supplement: S2 File — . zip folder containing the R script master code and input data files for performing PCA and Kaplan-Meier survival analysis. (ZIP) [file pone.0118201.s020.zip › FILE S2- R ANALYSIS SUPPLEMENTAL CONTENT/Table_9_with_censored_3rd.txt]

days	outcome	ID	HIF1a	PGK1	VEGF	OPN	NOTCH1	DLL1	HES1	HES6	HEY1	HEY2
1800	1	GBM6	0.8	15.9	63.3	3.8	0.3	0.6	1.3	0.3	0.4	0.7
960	1	GBM1	0.8	1.4	1.1	0.5	0.4	2.6	0.5	0	0	0.3
720	1	GBM13	0	1.7	0.1	0	0	0	0.1	0	0	0
330	1	GBM15	0.6	0.7	21.8	1.1	1.1	1.7	0.3	0.1	0.3	0.4
270	1	GBM7	76.7	17.9	12.8	166.8	0.3	19.7	23.7	2.9	7.1	0.6
270	1	GBM16	4	8.6	7.5	4.5	3	20.1	0.5	0.3	1.2	0.9
240	1	GBM28	0	1.3	61.9	2.4	0.2	1.3	0.4	0	0.1	0.1
170	1	GBM9	10.6	3.2	7.9	1.3	3.7	2	9.8	0	0.9	4.3
102	1	GBM25	1	1.7	1.6	8.8	0	0.2	0.1	0	0.4	0
30	1	GBM27	2.7	13.6	69.5	2.8	1.6	4.2	1.7	0.1	1.5	0.3
28	1	GBM19	2.2	10.2	2.1	3.8	18.6	68.7	3.1	2.4	17.6	1
23	1	GBM24	1.8	15	96.7	6.7	0.3	2.7	0.2	0.2	4.8	0.3
21	1	GBM35	26.8	107.3	372.1	120.4	2	52.1	2.9	3.2	5	1
8	1	GBM34	1.4	13	10.1	5.6	0.5	5.4	2.4	1.1	0.2	0.2
6	1	GBM21	1.8	2.8	9.6	7.3	0.2	0.2	0.2	0	0.3	0
5	1	GBM33	3.6	5.7	6.1	7.2	3.2	34	1.1	6.8	5.9	1.8
16	0	GBM12	0	0.9	15.5	1.3	0	0	0	0	0.1	0.2
397	0	GBM14	1.5	3.6	0.4	0.1	0.6	21.9	0.2	2.8	1.6	0.9
41	0	GBM26	0	0.1	0.3	0.1	0	0	0	0	0	0
44	0	GBM30	0.9	11.2	79.8	7.5	4.3	3	1.9	3	0.5	0.2
549	0	GBM31	3	10.9	125.7	2.9	7.2	35.4	0.8	6.8	10	1.6
